# Supplementary material for: Missed Opportunities for Measles, Mumps, and Rubella (MMR) Immunization in Mesoamerica: Potential Impact on Coverage and Days at Risk
Source: PLoS One. 2015 Oct 27;10(10):e0139680. doi: 10.1371/journal.pone.0139680 (PMC4624243; doi:10.1371/journal.pone.0139680)
Supplement: S2 Table — (XLSX) [file pone.0139680.s002.xlsx]

## Sheet: Sheet1
Total number of vaccines received at missed opportunity visit
	GTM	HND	MEX	NIC	PAN	SLV	Total
0	0	0	0	0	33	0	33
1	180	202	1780	159	272	426	3019
2	177	81	709	28	95	211	1301
3	32	10	182	15	35	7	281
4	5	7	45	10	15	0	82
5	0	0	11	4	0	0	15
Total	394	300	2727	216	450	644	4731
