# Supplementary material for: Missed Opportunities for Measles, Mumps, and Rubella (MMR) Immunization in Mesoamerica: Potential Impact on Coverage and Days at Risk
Source: PLoS One. 2015 Oct 27;10(10):e0139680. doi: 10.1371/journal.pone.0139680 (PMC4624243; doi:10.1371/journal.pone.0139680)
Supplement: S3 Table — (XLSX) [file pone.0139680.s003.xlsx]

## Sheet: Sheet1
Proportion of children who received an antigen by country, among children with a missed opportunity								Proportion of children who received an antigen by age, among children with a missed opportunity
	GTM	HND	MEX	NIC	PAN	SLV			1 year	2 years	3 years	4 years
BCG	0.271574	0.113333	0.0839751	0.148148	0.0377778	0.0357143		BCG	0.0495392	0.0669014	0.101064	0.134656
DPT	0.248731	0.41	0.0179685	0.287037	0.0155556	0.397516		DPT	0.0564516	0.102113	0.107903	0.204111
DT	0	0	0	0.0138889	0	0.0295031		DT	0.0023041	0.0008803	0.0045593	0.0092133
FLU	0	0.01	0.152549	0	0.0666667	0		FLU	0.0875576	0.107394	0.101824	0.0829199
HEPA	0	0	0	0	0.488889	0		HEPA	0.0794931	0.0352113	0.0402736	0.0411056
HEPB	0.035533	0.11	0.187019	0	0.0333333	0.0046584		HEPB	0.0979263	0.118838	0.120821	0.138909
HIB	0	0	0	0	0.128889	0		HIB	0.0172811	0.0088028	0.0144377	0.009922
OPV	0.560914	0.4	0.0942428	0.444444	0.188889	0.467391		OPV	0.170507	0.225352	0.241641	0.253721
OTH	0.0456853	0.0166667	0	0	0	0.0248447		OTH	0.0080645	0.0088028	0.0022796	0.0134656
PENT	0.365482	0.143333	0.238724	0.199074	0.142222	0.0621118		PENT	0.16129	0.239437	0.220365	0.200567
PNEU	0	0.106667	0.328566	0.115741	0.215556	0.189441		PNEU	0.384793	0.300176	0.209726	0.156627
ROTA	0.121827	0.0833333	0.0458379	0.157407	0.0466667	0.131988		ROTA	0.0645161	0.0871479	0.0759878	0.0588235
TD	0	0.0133333	0	0	0.0022222	0		TD	0	0.0008803	0.0007599	0.0021262
TETR	0	0	0	0	0.0222222	0		TETR	0	0.0017606	0.0007599	0.004961
Note: This may add to more than 100% because multiple vaccines may be given at one visit								Note: This may add to more than 100% because multiple vaccines may be given at one visit
